# Supplementary material for: Diffractive Achromat with Freeform Slope for Broadband Imaging over a Long Focal Depth
Source: Micromachines (Basel). 2023 Jul 9;14(7):1401. doi: 10.3390/mi14071401 (PMC10383085; doi:10.3390/mi14071401)
Supplement: Supplementary file 1 [file micromachines-14-01401-s001.zip]

Archive with 1 entries (1 files):
- micromachines-2467788-supplementary.pdf
